# Supplementary material for: Preliminary design of a new degradable medical device to prevent the formation and recurrence of intrauterine adhesions
Source: Commun Biol. 2019 May 22;2:196. doi: 10.1038/s42003-019-0447-x (PMC6531438; doi:10.1038/s42003-019-0447-x)
Supplement: Supplementary file 3 — Supplementary Data 1 [file 42003_2019_447_MOESM3_ESM.xlsx]

## Sheet: Figure 1A
TB77-100-77	Time (day)	Time (min)	mass (g)	mass 2 (g)	mass 3 (g)	% water uptake 1	% water uptake 2	% water uptake 3	Average % water uptake	Standar deviation		PDLLA	Time (day)	Time (min)	mass (g)	mass 2 (g)	mass 3 (g)	% water uptake 1	% water uptake 2	% water uptake 3	Average % water uptake	Standar deviation
	0	0	49	50	61	0	0	0	0	0			0	0	14.5	27.3	18.3	0	0	0	0	0
	0.00347222	5	66	73	77	0.346939	0.46	0.262295	0.356411	0.0991923			0.00347222	5	14.5	27.3	18.3	0	0	0	0	0
	0.0104167	15	111	104	115	1.26531	1.08	0.885246	1.07685	0.19005			0.0138889	20	14.5	27.3	18.3	0	0	0	0	0
	0.0138889	20	110	116	134	1.2449	1.32	1.19672	1.25387	0.0621275			0.0208333	30	14.5	27.3	18.3	0	0	0	0	0
	0.0208333	30	118	115	141	1.40816	1.3	1.31148	1.33988	0.0594131			0.0277778	40	14.5	27.3	18.3	0	0	0	0	0
	0.0277778	40	115	118	148	1.34694	1.36	1.42623	1.37772	0.0425127			0.0416667	60	14.5	27.3	18.3	0	0	0	0	0
	0.0416667	60	122	126	158	1.4898	1.52	1.59016	1.53332	0.0514927			0.0833333	120	14.5	27.3	18.3	0	0	0	0	0
	0.0833333	120	143	149	182	1.91837	1.98	1.98361	1.96066	0.0366691			0.125	180	14.5	27.3	18.3	0	0	0	0	0
	0.125	180	156	154	196	2.18367	2.08	2.21311	2.15893	0.069922			0.208333	300	14.5	27.3	18.3	0	0	0	0	0
	0.208333	300	164	169	208	2.34694	2.38	2.40984	2.37892	0.0314624			0.333333	480	14.5	27.3	18.3	0	0	0	0	0
	0.291667	420	170	174	218	2.46939	2.48	2.57377	2.50772	0.0574475			1	1440	14.5	27.3	18.3	0	0	0	0	0
	1	1440	205	206	252	3.18367	3.12	3.13115	3.14494	0.0340038			2	2880	14.5	27.3	18.3	0	0	0	0	0
	2	2880	244	233	291	3.97959	3.66	3.77049	3.80336	0.162312			7	10080	14.5	27.3	18.3	0	0	0	0	0
	5	7200	300	316	386	5.12245	5.32	5.32787	5.25677	0.116394			8	11520	14.5	27.3	18.48	0	0	0.00983607	0.00327869	0.00567886
	6	8640	302	321	389	5.16327	5.42	5.37705	5.3201	0.137514			9	12960	14.5	27.3	19.3	0	0	0.0546448	0.0182149	0.0315492
	7	10080	315	330	394	5.42857	5.6	5.45902	5.49586	0.0914613			16	23040	14.6	27.4	20.7	0.00689655	0.003663	0.131148	0.0472357	0.0726878
	8	11520	321	335	404	5.55102	5.7	5.62295	5.62466	0.0745045			20	28800	14.6	27.4	19.8	0.00689655	0.003663	0.0819672	0.0308423	0.044305
	12	17280	350	358	431	6.14286	6.16	6.06557	6.12281	0.0503039			25	36000	14.7	27.3	19.7	0.0137931	0	0.0765027	0.0300986	0.0407746
	14	20160	351	360	444	6.16327	6.2	6.27869	6.21398	0.0589687			30	43200	14.6	27.4	19.9	0.00689655	0.003663	0.0874317	0.0326637	0.047458
	15	21600	360	363	442	6.34694	6.26	6.2459	6.28428	0.0547199
	19	27360	353	367	438	6.20408	6.34	6.18033	6.24147	0.0861522
	21	30240	370	388	458	6.55102	6.76	6.5082	6.60641	0.134729
	22	31680	360	369	456	6.34694	6.38	6.47541	6.40078	0.0667094
	23	33120	363	370	443	6.40816	6.4	6.2623	6.35682	0.0819622
	26	37440	351	367	443	6.16327	6.34	6.2623	6.25519	0.0885815
	30	43200	321	348	423	5.55102	5.96	5.93443	5.81515	0.229099
TB32-100-32	Time (day)	Time (min)	mass (g)	mass 2 (g)	mass 3 (g)	% water uptake 1	% water uptake 2	% water uptake 3	Average % water uptake	Standar deviation
	0	0	19.7	17.9	16.1	0	0	0	0	0
	5	0.00347222	65	55	46	2.29949	2.07263	1.85714	2.07642	0.221199
	15	0.0104167	97	76	75	3.92386	3.24581	3.65839	3.60935	0.341673
	20	0.0138889	100	84	79	4.07614	3.69274	3.90683	3.8919	0.192138
	30	0.0208333	103	94	87	4.22843	4.2514	4.40373	4.29452	0.0952735
	40	0.0277778	103	97	92	4.22843	4.41899	4.71429	4.4539	0.244803
	60	0.0416667	111	102	95	4.63452	4.69832	4.90062	4.74449	0.138928
	120	0.0833333	123	111	108	5.24365	5.20112	5.70807	5.38428	0.281218
	180	0.125	131	117	111	5.64975	5.53631	5.89441	5.69349	0.183012
	300	0.208333	134	124	117	5.80203	5.92737	6.26708	5.99883	0.240618
	420	0.291667	147	134	124	6.46193	6.48603	6.70186	6.54994	0.132119
	1440	1	165	164	151	7.37563	8.16201	8.37888	7.97218	0.527877
	2880	2	197	181	167	9	9.11173	9.37267	9.16147	0.191249
	4320	3	197	181	180	9	9.11173	10.1801	9.43062	0.651491
	8640	6	214	200	184	9.86294	10.1732	10.4286	10.1549	0.283257
	10080	7	214	205	189	9.86294	10.4525	10.7391	10.3515	0.446737
	11520	8	221	204	194	10.2183	10.3966	11.0497	10.5549	0.437708
	12960	9	217	204	194	10.0152	10.3966	11.0497	10.4872	0.52314
	14400	10	222	203	194	10.269	10.3408	11.0497	10.5532	0.431493
	20160	14	222	207	199	10.269	10.5642	11.3602	10.7312	0.564434
	21600	15	158	179	157	7.0203	9	8.75155	8.25729	1.07844

## Sheet: Figure 1 B
				Concentration	Viscosity time	Cinematic viscosity (K*t)	Volumic mass	Viscosity (Pa.s)	Realtiv	Inherent	Average Inherent viscosity	Standards Deviations (inherent Viscosity)					Concentration	Viscosity time	Cinematic viscosity (K*t)	Volumic mass	Viscosity (Pa.s)	Realtiv	Inherent	Average Inherent viscosity	Standards Deviations (inherent Viscosity)
			Unit dimensions	mg/mL	(s)	mm2/s=10-6m2/s	CHCl3 25°C	(Pa.s)		mL/mg						Unit dimensions	mg/mL	(s)	mm2/s=10-6m2/s	CHCl3 25°C	(Pa.s)		mL/mg
Polymer	Time (Day)	Samples
TB77-100-77	0	TB77-100-77 (1)		4.99583	206.167	0.656	1479.8	970.749	1.71593	0.108081	0.109053	0.00137418		TB32-100-32	Samples
		TB77-100-77 (2)		4.99583	208.163	0.6624	1479.8	980.22	1.73267	0.110024
															TB32-100-32		5.00075	184.577	0.5873	1479.8	869.087	1.53302	0.0854351	0.0856902	0.000360684
															TB32-100-32 (2)		5.00075	185.043	0.5888	1479.8	871.306	1.53694	0.0859452
	2	TB77-100-77NS t2		4.96	191.24	0.608526	1479.8	900.496	1.60773	0.0957305	0.0970006	0.0022641
		TB77-100-77NS t2 (2)		4.96	194.96	0.620363	1479.8	918.013	1.639	0.0996146
		TB77-100-77NS T2		4.96	191.17	0.608303	1479.8	900.167	1.60714	0.0956566					TB32-100-32 t2		5.035	180.887	0.5756	1479.8	851.773	1.50366	0.081013	0.0811164	0.000146315
															TB32-100-32 t2 (2)		5.035	181.083	0.5762	1479.8	852.661	1.50522	0.0812199
	5	TB77-100-77NS T5		5.05	193.23	0.614858	1479.8	909.867	1.62446	0.0960743	0.0959478	0.000118844										1.50444	0.0811164
		TB77-100-77NS T5(2)		5.05	193.09	0.614412	1479.8	909.207	1.62328	0.0959307
		TB77-100-77NS T5		5.05	193	0.614126	1479.8	908.784	1.62253	0.0958384					TB32-100-32 T5		5.007	175.98	0.56	1479.8	828.688	1.4629	0.0759785	0.0763522	0.000528598
															TB32-100-32 T5(2)		5.007	176.647	0.5621	1479.8	831.796	1.46839	0.076726
	12	TB77-100-77NS T12		5.05	186.63	0.593857	1479.8	878.789	1.56897	0.0891925	0.0880449	0.00106399
		TB77-100-77NS T12 (2)		5.05	184.66	0.587588	1479.8	869.513	1.55241	0.0870911
		TB77-100-77NS T12		5.05	185.37	0.589847	1479.8	872.856	1.55838	0.087851					TB32-100-32 T12		4.9905	174.187	0.5543	1479.8	820.253	1.44801	0.0741796	0.0727597	0.002008
															TB32-100-32 T12 (2)		4.9905	171.743	0.5465	1479.8	808.711	1.42764	0.0713399
	21	TB77-100-77NS T21		4.99	180.9	0.575624	1479.8	851.808	1.5208	0.0840157	0.0822193	0.00171133										1.43783	0.0727597
		TB77-100-77NS T21 (2)		4.99	177.85	0.565919	1479.8	837.446	1.49516	0.0806081
		TB77-100-77NS T21 (3)		4.99	179.12	0.56996	1479.8	843.427	1.50584	0.082034					TB32-100-32 T21		4.995	174.823	0.5563	1479.8	823.213	1.45324	0.0748338	0.0755871	0.000790989
		TB77-100-77NS T21													TB32-100-32 T21 (2)		4.995	175.41	0.5582	1479.8	826.024	1.4582	0.0755164
															TB32-100-32 T21 (3)		4.995		0.5607	1479.8	829.724	1.46473	0.0764111
	30	TB77-100-77NS T30		4.995	174.2	0.554304	1479.8	820.26	1.46448	0.076376	0.07644	0.000800271
		TB77-100-77NS T30 (2)		4.995	174.98	0.556786	1479.8	823.932	1.47103	0.0772704
		TB77-100-77NS T30		4.995	173.59	0.552363	1479.8	817.387	1.45935	0.0756737					TB32-100-32 T30 (1)		4.982	178.407	0.5677	1479.8	840.082	1.48302	0.0791009	0.0730091	0.00547435
															TB32-100-32 T30 (2)		4.982	169.223	0.5385	1479.8	796.872	1.40674	0.0685016
															TB32-100-32 T30 (3)		4.982	171.713	0.5464	1479.8	808.563	1.42738	0.0714249
	40	TB77-100-77NS		5.075	171.38	0.545331	1479.8	806.981	1.44077	0.0719561	0.0725469	0.00190146
		TB77-100-77NS (2)		5.075	170.56	0.542722	1479.8	803.12	1.43388	0.071011
		TB77-100-77NS T40		5.075	173.76	0.552904	1479.8	818.188	1.46078	0.0746737					TB32-100-32 T40		5.055	167.527	0.533071	1479.8	788.838	1.40838	0.0677424	0.06787	0.000680167
															TB32-100-32 T40 (2)		5.055	168.259	0.5354	1479.8	792.285	1.41453	0.0686049
															TB32-100-32 T40 (3)		5.055	167.121	0.531779	1479.8	786.927	1.40497	0.0672626
	50	TB77-100-77NS		4.985	164.88	0.524648	1479.8	776.374	1.38612	0.0654989	0.065843	0.000388238
		TB77-100-77NS (2)		4.985	165.1	0.525348	1479.8	777.41	1.38797	0.0657663
		TB77-100-77NS T50		4.985	165.51	0.526653	1479.8	779.341	1.39142	0.0662639					TB32-100-32 T50		5.055	162.41	0.516789	1479.8	764.744	1.36536	0.0616059	0.0627873	0.00166203
															TB32-100-32 T50 (2)		5.055	162.79	0.517998	1479.8	766.533	1.36855	0.0620682
															TB32-100-32 T50 (3)		5.055	164.96	0.524903	1479.8	776.751	1.3868	0.0646878

## Sheet: Figure  1C
	t = 45 min	Average	Standard deviation	p value vs tcps	p value vs tcps (variances =)	t = 1H30	Average	Standard deviation	p value vs tcps	p value vs tcps (variances =)	t= 3H	Average	Standard deviation	p value vs tcps	p value vs tcps (variances =)
TB32-100-32	123924	94237	12958.4	0.001	9.2e-06	97172	92899	2315.88	0.0063	0.00035	99495	95319.3	1873.75	0.021	3.86e-05
	93773					95822					95629
	94320					94686					95286
	94618					92335					95043
	98066					91676					97359
TB77-100-77	94413	94703.3	13341.3	5,49x10-5	1,95x10-5	101474	105574	8923.43	0.0059	0.001	103088	88888.7	12286	0.0011	0.0013
	92555					90472					73041
	97142					107502					78888
	100749					114158					93013
	67191					107747					94765
Seprafilm (SF)	115363	113700	8394.47	0.0007	6,67x10-5	67882	69542.7	14867.1	0.0019	0.0001	88064	94886	10522	0.00043	0.00063
	112825					72877					99232
	112911					96310					79992
	97406					96547					75158
	99714					67869					97362
PLA50	119287	113907	21548.2	0.028	0.0077	101949	114367	24301.1	0.023	0.017	128317	163140	24252.8	0.74	0.7
	99799					130533					152773
	122635					110618					173507
TCPS	152727	150538	3414.17			161802	153824	9223.14			170225	167718	27848.4
	146604					143725					119679
	152283					155944					165211

## Sheet: Figure 3
			Concentration	Viscosity time	Cinematic viscosity (K*t)	Volumic mass	Viscosity (Pa.s)	Relativ	Inherent	Average Inherent viscosity	Standards Deviations (inherent Viscosity)
		Unit dimensions	mg/mL	(s)	mm2/s=10-6m2/s	CHCl3 25°C	(Pa.s)		mL/mg
	Time	Samples
	0	TB77-100-77 S	4.995	165.41	0.526335	1479.8	778.87	1.38109	0.0646397
			4.995	165.35	0.526144	1479.8	778.587	1.38059	0.0645671	0.0645711	6.66815e-05
			4.995	165.3	0.525985	1479.8	778.352	1.38017	0.0645065
					0.526154
	0.5	TB77-100-77 S T12H in vivo	5.015	162.66	0.517584	1479.8	765.921	1.35813	0.0610389
			5.015	162.54	0.517202	1479.8	765.356	1.35713	0.0608918	0.060904	0.000129236
			5.015	162.45	0.516916	1479.8	764.932	1.35638	0.0607813
					0.517234
	0.5	TB77-100-77 S T12H in vitro	4.945	164.4	0.523121	1479.8	774.114	1.37266	0.0640547
			4.945	164.45	0.52328	1479.8	774.35	1.37308	0.0641162	0.0641039	4.43421e-05
			4.945	164.47	0.523344	1479.8	774.444	1.37324	0.0641408
					0.523248
	2	TB77-100-77 S 2J in vivo	4.997	153.59	0.488723	1479.8	723.213	1.2824	0.0497768
			4.997	153.55	0.488596	1479.8	723.025	1.28207	0.0497247	0.049729	4.57683e-05
			4.997	153.52	0.488501	1479.8	722.883	1.28182	0.0496856
					0.488607
	2	TB77-100-77 S 2J in vitro	5.045	164.63	0.523853	1479.8	775.197	1.37458	0.0630622
			5.045	164.67	0.52398	1479.8	775.386	1.37491	0.0631103	0.0631063	4.22746e-05
			5.045	164.7	0.524075	1479.8	775.527	1.37517	0.0631464
					0.523969
	5	TB77-100-77 S 5J in vivo	2.4885	132.47	0.42152	1479.8	623.765	1.10606	0.0405081
			2.4885	132.43	0.421392	1479.8	623.576	1.10573	0.0403867	0.0403766	0.000136836
			2.4885	132.38	0.421233	1479.8	623.341	1.10531	0.040235
					0.421382
	5	TB77-100-77 S 5J in vitro	4.975	161.77	0.514752	1479.8	761.73	1.3507	0.0604269
			4.975	161.83	0.514943	1479.8	762.013	1.3512	0.0605014	0.0604807	4.7032e-05
			4.975	161.84	0.514975	1479.8	762.06	1.35129	0.0605138
					0.51489
	12	TB77-100-77 S 12J in vivo	4.269	142.6	0.453753	1479.8	671.464	1.19064	0.0408741
			4.269	143.11	0.455376	1479.8	673.865	1.1949	0.0417104	0.0407631	0.00100734
			4.269	141.89	0.451494	1479.8	668.121	1.18471	0.0397049
					0.453541
	12	TB77-100-77 S 12J in vitro	4.9875	167.54	0.533112	1479.8	788.9	1.39888	0.0603023
			4.9875	167.63	0.533399	1479.8	789.323	1.39963	0.06041	0.05	6.21676e-05
			4.9875	167.54	0.533112	1479.8	788.9	1.39888	0.0603023
					0.533208
